# Supplementary material for: Divergent Syntheses of (-)-Chicanine, (+)-Fragransin A2, (+)-Galbelgin, (+)-Talaumidin, and (+)-Galbacin via One-Pot Homologative γ-Butyrolactonization
Source: Molecules. 2024 Feb 2;29(3):701. doi: 10.3390/molecules29030701 (PMC10856021; doi:10.3390/molecules29030701)
Supplement: Supplementary file 1 [file molecules-29-00701-s001.zip]

Archive with 1 entries (1 files):
- molecules-2835839-supplementary.pdf
